# Supplementary material for: Elucidating the Possible Involvement of Maize Aquaporins and Arbuscular Mycorrhizal Symbiosis in the Plant Ammonium and Urea Transport under Drought Stress Conditions
Source: Plants (Basel). 2020 Jan 23;9(2):148. doi: 10.3390/plants9020148 (PMC7076390; doi:10.3390/plants9020148)
Supplement: Supplementary file 1 [file plants-09-00148-s001.zip]

Archive with 3 entries (2 files):
- supplementary/
- supplementary/Table S1 One-way ANOVA.docx
- supplementary/Table S2 Multifactorial_ANOVA.docx
